# Supplementary material for: Cilia-independent gas–liquid transport, a third mechanism mediating airway mucus clearance
Source: J Clin Invest. 2026 Mar 17;136(10):e182984. doi: 10.1172/JCI182984 (PMC13178651; doi:10.1172/JCI182984)
Supplement: Supporting data values [file jci-136-182984-s085.xlsx]

## Sheet: Figure 2
Figure 2C
	Time	0	0.35	0.7	1.05	1.4	1.75	2.1	2.45	2.8	3.15	3.5	3.85	4.2	4.55	5	5.25	5.6	5.95	6.3	6.65	7	7.35	7.7	8.05	8.4	8.75	9.1	9.45	9.8	10.15	10.5	10.85	11.2	11.55	11.9	12.25	12.6	12.95	13.3	13.65	14	14.35	14.7	15.05
	Displacment	0	0	0	0	0	0	0	0	0	0	0	0	0	0	0.61	22.63	29.36	34.86	39.14	42.81	46.48	49.85	52.6	55.66	58.72	61.16	63.61	66.36	68.5	63.91	58.41	56.27	55.35	54.43	53.82	50.15	49.85	49.54	49.24	49.24	48.93	48.32	48.62	48.51
Figure 2D	1 m/s
	1 second	6.75	4.56	8.84	2.31	2.1	2.49
	2.5 seconds	5.92	4.87	6.91	6.82	8.56
	5 seconds	18.51	19.99	26.59	13.88	17.25	10.34	8.46	9.7
	5 m/s
	1 second	18.89	19.02	18.87	17.35	20.87	17.34	16.98	11.59
	2.5 seconds	26.69	29.48	30.98	33.7	35.15
	5 seconds	60.07	65.23	79.15	46.7	53.75	57.77

## Sheet: Figure 3
Figure 3B
	Time (s)	0	0.35	0.7	1.05	1.4	1.75	2.1	2.45	2.8	3.15	3.5	3.85	4.2	4.55	5	5.25	5.6	5.95	6.3	6.65	7	7.35	7.7	8.05	8.4	8.75	9.1	9.45	9.8	10.15	10.5	10.85	11.2	11.55	11.9	12.25	12.6	12.95	13.3	13.65	14	14.35	14.7	15.05
	10mg/ml	0	0	0	0	0	0	0	0	0	0	0	0	0	0	0.61	22.63	29.36	34.86	39.14	42.81	46.48	49.85	52.6	55.66	58.72	61.16	63.61	66.36	68.5	63.91	58.41	56.27	55.35	54.43	53.82	50.15	49.85	49.54	49.24	49.24	48.93	48.32	48.62	48.51
	40mg/ml	0	0	0	0	0	0	0	0	0	0	0	0	0	0	0	7.39	11.55	13.55	15.71	17.82	19.81	21.68	23.66	23.98	25	26.27	27.57	28.79	29.95	30.03	23.64	22.3	21.37	20.64	19.91	19.37	18.76	18.17	17.6	17.13	16.95	16.77	16.87
	90mg/ml	0	0	0	0	0	0	0	0	0	0	0	0	0	0	0	2.6	4.9	6.08	7.01	7.81	8.52	9.14	9.67	10.16	10.67	11.02	11.47	11.81	12.13	12.09	9.14	8.09	7.61	7.35	7.07	6.91	6.85	6.78	6.88	6.88	6.95	6.99	7
Figure 3C
	1 Second	10mg/ml	6.75	4.56	8.84	2.31	2.1	2.49	6.87	5.48
	1 Second	40mg/ml	1.47	4.76	1.27	1.35	2.18	1.57
	1 Second	90mg/ml	6.75	4.56	8.84	2.31	2.1	2.49	4.91	4.83
	2.5 Seconds	10mg/ml	5.92	4.87	6.91	6.82	8.56	5.28	8.11	7.23
	2.5 Seconds	40mg/ml	3.75	2.95	5.91	4.25	3.87	3.54	5.48	4.48
	2.5 Seconds	90mg/ml	3.27	3.85	2.18	2.87	4.244	2.54	2.22	3.24
	5 Seconds	10mg/ml	18.51	19.99	26.59	13.88	17.25	10.34	8.46	9.7
	5 Seconds	40mg/ml	5.43	7.74	10.29	3.16	7.14	6.2
	5 Seconds	90mg/ml	3.27	6.4	4.64	1.46	4.06	7.98
Figure 3D
	1 Second	10mg/ml	18.89	19.02	18.87	17.35	20.87	17.34	16.98	11.59
	1 Second	40mg/ml	3.54	7.53	13.83	4.77	5.41	9.48	6.78	8.48
	1 Second	90mg/ml	3.72	8.41	1.66	4.1	3.74	1.83	4.31	6.78
	2.5 Seconds	10mg/ml	26.69	29.48	30.98	33.7	35.15	34.54	41.25	35.54
	2.5 Seconds	40mg/ml	12.37	10.6	13.01	13.21	16.02	15.54	18.65	14.5
	2.5 Seconds	90mg/ml	2.57	3.97	13.26	6.24	8.52	3.25	6.57	4.23
	5 Seconds	10mg/ml	60.07	65.23	79.15	46.7	53.75	57.77
	5 Seconds	40mg/ml	12.44	19.15	28.34	30.88	24.11	30.64
	5 Seconds	90mg/ml	18.5	8.68	17.23	13.144	17.25
Figure 3E	Non-CF	10mg/ml	10	18.89	19.02	18.87	17.35	20.87	17.34	16.98	11.59
	CF	10mg/ml	14.69	18	16.04	15.4	14.08	21.31
	Non-CF	90mg/ml	3.72	8.41	1.66	4.1	3.74	1.83	4.31	6.78
	CF	90mg/ml	3.55	2.32	5.1	4.15

## Sheet: Figure 4
Figure 4B
	1m/s	Control	5.45	4.1	1.07	1.68
	1m/s	DTT	16.2	17.51	13.65	10.26
	1m/s	NP40	12.85	12.37	14.36	13.2
	5m/s	Control	17.76	10.62	9.65	11.8	7.45
	5m/s	DTT	59.18	54.93	50.03	45.36	37.66
	5m/s	NP40	37.26	45.26	35.5	42.1	37.65
Figure 4C
	Control	28.09	33.36	13.07	28.24	18.3
	DTT	84.96	88.62	62.85	58.6	54.2
	NP40	49.99	67.95	63.95	57.81	53.99
Figure 4D
	Control	23.9	44.31	31.2	37.84	38.55
	DTT	16.69	20.91	11.22	12.43	16.78
	NP40	20.65	21.17	23.57	14.95	16.65
Figure 4E
	% strain	0.1	0.15	0.25	0.4	0.6	1	1.6	2.5	4	6.3	10
	Control	7.151	7.151	6.416	6.416	5.534	5.268	5.32	5.064	4.82	4.368	3.842
	DTT	0.858	0.957	0.793	0.793	0.712	0.684	0.632	0.562	0.504	0.461	0.379
	NP40	1.613	1.582	1.378	1.224	1.351	1.338	1.299	1.025	0.825	0.778	0.691
Figure 4F
	% strain	0.1	0.15	0.25	0.4	0.6	1	1.6	2.5	4	6.3	10
	Control	1.19	1.351	1.263	1.024	1.024	0.888	0.745	0.696	0.548	0.582	0.679
	DTT	0.311	0.288	0.262	0.286	0.221	0.185	0.178	0.173	0.163	0.165	0.175
	NP40	0.14	0.133	0.11	0.088	0.075	0.063	0.057	0.058	0.064	0.063	0.065

## Sheet: Figure 5
Figure 5B
	Time (min)	1	2	3	4	5	6	7	8	9	10	11	12	13	14	15	16	17	18	19	20	21	22	23	24	25	26	27	28	29	30
	% Cleared	0	15.83	27.84	42	54.42	59.51	61.34	63.53	64.83	66.65	68.62	72.03	72.4	73.85	75.62	77.07	75.11	74.19	75.19	75.16	75.18	74.46	76.69	78.02	78.73	79.02	79.47	78.57	79.32	79.86
Figure 5D
	Control	Breathing	9.41	10.28	13.1	11.33	14.8	13.95	16.68	12.71
	Control	Non-breathing	13.62	11.62	10.87	12.35	11.74	9.24	10.13	10.44
	SO2	Breathing	4.72	5.06	8.04	6.35	8.3	5.3
	SO2	Non-breathing	-0.91	0.56	1.69	2.74	0.57	0.24
Figure 5E
	Control	Breathing	12.22	10.32	13.51	13.91	12.25	13.28
	Control	Non-breathing	9.13	9.25	13.06	10.01	14.64	8.98
	PCD	Breathing	11.24	10.9	7.71	14.22	9.84	8.63
	PCD	Non-breathing	3.62	1.12	3.07	2.52	-1.41	-0.49
Figure 5F
	Breathing	62	84	90.7	60	70.6	94.2	27.4
	Non-breathing	18	1	4.8	14.4	39.2	4.3	0	9.6	9.6
Figure 5G
	Breathing	72.5	53.5	90.8	94.9	94.7	85.4	97.9	76.6	71	96.5
	Non-breathing	46.8	0	53.6	62.6	0	0	50.6	53.2	0	62.5	81.3	36.3

## Sheet: Figure 6
Figure 5A
	Iso	BPM	56.5	65.2	72.1	88	86.5	113.3	125.5
	Iso	%/min	12.01	12.55	12.13	13.57	10.63	12.13	12.31
	Ket/Xyl	BPM	78.2	99.3	104.3	103.2	107.5	120.5	133.7	146.7
	Ket/Xyl	%/min	13.09	12.23	12.11	15.2	13.51	11.53	14.83	13.21
Figure 5B
	Iso	BPM	60.1	66.3	68.5	72.1	82.3	88.5
	Iso	%/min	4.63	6.19	4.32	6.06	7.44	8.3
	Ket/Xyl	BPM	98.4	101.3	110.2	118.2	120.6	130.5
	Ket/Xyl	%/min	8.47	9.5	8.9	8.42	10.92	11.49

## Sheet: Figure 7
Figure 7A
	Time (min)	1	2	3	4	5	6	7	8	9	10	11	12	13	14	15
	Up	0	20.96	37.22	46.08	53.67	58.64	65.2	68.19	74.9	77.93	79.88	82.47	80.27	82.36	81.03
	Horizontal	0	23.16	49.67	62.37	60.44	69.7	72.96	73.6	75.11	81.56	79.55	84.84	83	85.87	90.28
	Down	0	29.82	55.46	67.96	73.18	78.3	81.06	83.39	85.56	88.51	84.87	88.93	89.08	90.49	92.97
Figure 7B
	Time (min)	0	1	2	3	4	5	6	7	8	9	10	11	12	13	14	15	16	17	18	19	20
	Up	0	5.2	9.58	16.12	19.84	21.6	24.87	32.74	35.66	39.09	42.13	43.6	46.1	49.84	51.85	49.71	54.52	57.6	59.69	59.52	62.41
	Horizontal	0	13.24	19.58	32.35	33.34	40.65	50.85	55.38	60.78	62.86	60.86	62.73	60.91	64.68	62.3	64.78	66.16	67.59	67.99	73.31	72.69
	Down	0	15.85	36.5	55.64	62.09	68.29	74.02	78.81	79.46	80.18	79.03	81.62	82.91	84.69	84.01	84.16	82.8	87.27	88.31	89.46	90.52
Figure 7C
	Control	Up	15.42	12	17.4	14.04	16.4	13.32	18.49	16.74
	Control	Horizontal	18.41	12.97	19.84	16.81	16.83	18.59	16.63
	Control	Down	14.63	14.92	13.68	24.86	19.93	19.37	18.66	21.55
	SO2	Up	5.99	4.1	4.14	6.64
	SO2	Horizontal	11.38	7.94	5.9	7.68
	SO2	Down	12.18	18.33	10.73	17.24
Figure 7D
	Control	Up	11.71	9.98	15.39	9.82	12.38	16.09	17.81
	Control	Horizontal	12.98	14.52	18.13	15.26	19.9	16.59	12.3
	Control	Down	14.54	12.94	10.88	17.32	21.32	13.68	16.56	16.35
	SO2	Up	-0.4	0.33	-0.56	0.2
	SO2	Horizontal	1.54	-0.09	-0.12	0.31
	SO2	Down	-0.53	0.7	-0.53	1.36
